# Supplementary material for: Genetic Variations on Chromosome 6p21 Are Associated with Asthma Risk and Disease Severity: A Case–Control Study from Pakistan
Source: Genes (Basel). 2024 Dec 17;15(12):1608. doi: 10.3390/genes15121608 (PMC11675446; doi:10.3390/genes15121608)
Supplement: Supplementary file 1 [file genes-15-01608-s001.zip]

Archive with 1 entries (1 files):
- genes-3335759-supplementary.pdf
